# Supplementary material for: Multiple Uses of Wild Edible Trees by a Nahua-Origin Community in Western Mexico
Source: Plants (Basel). 2024 Nov 28;13(23):3334. doi: 10.3390/plants13233334 (PMC11644277; doi:10.3390/plants13233334)
Supplement: Supplementary file 1 [file plants-13-03334-s001.zip]

Archive with 3 entries (3 files):
- Pacheco-Flores et al._Supplementary information_Figure S1_TableS2.pdf
- Pacheco-Flores et al._Supplementary information_Table S1.pdf
- Pacheco-Flores et al._Supplementary information_TableS3.pdf
